# Supplementary material for: The BRAFV600E Mutation Is Not a Risk Factor for More Aggressive Tumor Behavior in Radiogenic and Sporadic Papillary Thyroid Carcinoma at a Young Age
Source: Cancers (Basel). 2021 Nov 30;13(23):6038. doi: 10.3390/cancers13236038 (PMC8656579; doi:10.3390/cancers13236038)
Supplement: Supplementary file 1 [file cancers-13-06038-s001.zip]

Archive with 1 entries (1 files):
- cancers-1455615-supplementary.pdf
